# Supplementary material for: Active Confirmation Bias in the Evaluative Processing of Food Images
Source: Sci Rep. 2018 Nov 15;8:16864. doi: 10.1038/s41598-018-35179-9 (PMC6237889; doi:10.1038/s41598-018-35179-9)
Supplement: Supplementary file 1 — Supplementary Information [file 41598_2018_35179_MOESM1_ESM.xlsx]

## Sheet: Exp1_Evaluation Score
Experiment 1: Evaluation score
Short delay						Long delay
Positive outcome			Negative outcome			Positive outcome			Negative outcome
Current cue	Valid cue	Invalid cue	Current cue	Valid cue	Invalid cue	Current cue	Valid cue	Invalid cue	Current cue	Valid cue	Invalid cue
4.38932	4.79598	6.366	5.96359	5.48765	6.02004	5.13443	4.75386	6.31512	4.13408	4.56926	4.81601
9.71966	9.71385	7.72941	7.60884	8.80209	8.51156	9.36235	9.77631	8.16728	6.41407	8.06278	9.21729
5.63981	4.68419	5.01819	4.64754	5.43267	5.27929	5.78944	5.20234	5.18395	4.7513	3.90979	4.5797
5.05835	5.71695	5.6834	8.43878	8.3474	8.97423	5.77211	5.60527	7.99996	7.6038	8.47354	8.6387
4.10469	3.97978	2.73866	6.26303	7.28586	6.7926	2.90828	5.31892	4.00303	7.64466	8.13512	8.07867
3.55068	7.64995	4.06342	9.44446	9.57609	9.2911	5.69178	5.21137	4.40739	10	10	9.31135
8.88304	8.30064	8.05953	9.50812	9.6412	9.022	7.23953	7.67883	8.23772	9.53124	8.81943	9.23033
7.04572	6.59258	6.20769	7.59971	7.42657	7.52097	7.01814	6.91937	7.06315	6.44235	8.34778	8.58215
6.54756	6.43749	6.41177	6.10833	5.53001	6.85185	6.50583	5.25742	7.12269	6.06135	7.53184	4.98236
8.89321	8.18877	8.38777	9.71064	9.71498	9.88426	8.94403	8.87142	8.42115	10	9.75115	10
7.09082	6.02033	4.74613	7.37485	8.15246	8.11918	7.1776	6.4171	7.28381	7.56656	8.55758	7.81681
5.94194	6.24547	5.79961	5.98383	5.68804	4.6772	5.25056	6.66087	2.88801	5.23588	6.65366	4.10427
5.57462	5.66447	3.87503	7.30322	6.25891	7.52894	7.25482	4.98477	6.39937	7.63162	6.3241	4.29959
6.16444	6.01076	5.79809	5.27697	6.58705	4.57771	5.95939	6.57809	6.23968	6.7593	3.76962	3.79905
8.61584	9.65431	9.22292	9.57031	10	8.16004	9.34205	8.00725	8.51561	8.80211	6.92911	8.4132
7.72839	4.81947	3.14271	6.24473	7.86049	6.32065	9.33333	4.58681	2.82867	7.85738	8.66754	3.11715
6.61582	6.94112	7.78792	8.67188	7.67075	5.44933	7.20986	7.06606	5.95266	8.062	6.79247	6.43842
6.21933	5.92377	5.31042	5.45188	6.19508	8.44907	5.50559	6.18435	6.74288	6.14322	8.38252	8.86862
6.44008	5.95353	5.99418	5.86717	6.47573	6.67389	7.56134	5.45392	6.60852	5.67766	6.55701	5.51701
4.90349	4.11784	4.82791	4.01928	4.75755	4.74309	5.75164	5.69644	6.84961	7.44648	6.83736	6.95018
5.47426	5.0226	4.48523	5.61058	4.87566	5.34143	4.94415	4.63916	4.13024	4.45158	4.89881	4.99427
7.85327	5.52508	7.34929	5.46011	4.74856	4.77291	7.7472	7.65425	6.95419	4.48579	4.70009	3.60282
8.13648	6.38421	6.58106	9.13774	7.64246	6.58079	8.04067	7.66157	6.46779	8.44472	8.12241	5.61898
6.49959	7.12998	7.34424	7.53331	7.61283	7.40163	7.4524	6.76709	7.34493	7.42188	6.33253	7.79513
5.69532	5.38422	3.39003	7.33799	6.31222	7.00234	4.91971	5.17244	4.00393	5.9353	8.32754	7.26852
6.92959	6.93832	7.93605	5.93499	5.11702	4.56467	6.67534	5.59388	7.23742	5.38329	5.15486	4.43508
4.57814	4.6333	5.62957	6.28326	5.37705	5.77542	3.72418	4.8163	4.48516	6.52343	4.56194	5.74649
6.42557	5.15907	5.26144	5.91877	6.29628	7.20631	5.64858	6.04938	6.44881	5.44163	7.01968	8.06134
4.31092	2.36686	2.35305	7.49689	10	8.80899	4.74954	2.24141	1.91342	8.12896	9.98843	8.71281
6.92514	5.61368	3.71548	6.07289	3.73166	1.70965	7.41315	5.87943	4.77423	7.95427	4.63786	2.85466
5.42492	3.46496	2.84655	5.12829	1.36014	3.918	5.34935	4.32286	5.26192	3.85273	3.95476	3.02483
5.88512	4.0843	0.634374	9.94647	10	9.46182	6.34719	3.78658	2.39305	9.25348	10	8.85285
6.35587	4.24729	6.20018	7.84721	5.53941	6.38645	5.07195	6.03662	6.01734	6.67243	7.00231	6.71872
8.19458	7.08348	7.037	8.05438	7.87615	7.23166	9.09219	7.67025	8.53593	7.56943	7.21818	8.13436
6.58274	6.3748	5.65752	3.92033	6.96472	5.96068	6.27627	6.29631	7.12855	4.66099	5.71557	7.54635
5.01144	6.56967	6.24687	8.47799	6.92391	8.72396	6.09299	6.27598	5.76935	8.98438	9.07408	7.72938
6.88303	6.18732	6.90339	8.4476	6.86443	6.39639	7.25051	7.19388	6.15539	8.35069	7.21354	6.74509
5.5333	6.3358	7.22041	6.88228	7.1248	8.13078	4.76917	5.71383	6.40019	6.97297	7.69463	6.23187
5.22885	4.46313	4.60143	5.04351	4.30308	4.67318	6.31808	4.0715	3.13099	5.74515	2.79402	5.14476
6.15244	4.98627	5.07189	5.37618	5.0145	5.13167	6.51118	6.45602	6.41969	6.10531	4.7367	4.76877
8.38193	8.00283	6.89901	6.99361	6.43665	6.10679	7.76172	6.90626	7.64118	7.14984	6.89528	6.17294
8.12775	8.10888	7.37104	8.44182	6.10099	5.02325	9.48146	8.32528	8.13067	6.8174	4.1615	4.06025

## Sheet: Exp1_Reaction Time
Experiment 1: Reaction time (ms)
Short delay						Long delay
Positive outcome			Negative outcome			Positive outcome			Negative outcome
Current cue	Valid cue	Invalid cue	Current cue	Valid cue	Invalid cue	Current cue	Valid cue	Invalid cue	Current cue	Valid cue	Invalid cue
646.653	828.437	729.719	826.749	664.236	856.737	698.763	602.131	713.128	990.21	875.43	845.906
452.828	463.275	601.026	565.533	519.48	448.68	573.202	535.422	649.574	625.237	680.842	559.267
782.959	669.487	826.211	767.832	865.907	774.979	710.583	693.616	959.413	758.324	909.593	771.828
561.301	566.705	551.854	536.978	711.035	581.653	627.368	673.834	611.452	542.19	564.305	733.633
967.939	845.441	1058.74	834.644	655.949	687.848	891.773	886.14	1033.68	699.82	707.98	730.343
524.183	597.717	484.467	463.311	386.72	429.547	490.095	502.986	526.75	402.3	416.711	449.157
393.223	455.249	401.295	405.205	413.804	467.735	471.096	696.993	448.692	459.583	548.736	535.943
411.597	433.478	433.696	449.876	459.862	473.396	459.856	438.535	478.617	516.607	580.774	510.496
666.696	772.922	669.311	776.218	708.044	754.692	640.795	702.341	740.127	756.801	853.336	911.774
590.217	603.333	644.561	554.37	556.649	535.606	619.057	571.817	655.815	588.642	589.26	586.552
581.053	591.331	513.813	483.384	505.714	530.9	584.557	614.008	613.842	555.856	537.705	520.963
722.821	880.036	727.077	567.633	584.707	625.426	892.888	868.59	950.628	647.503	652.164	715.714
814.275	822.303	983.873	997.329	1028.79	906.804	858.815	1004.71	996.806	1180.1	1097.62	958.685
538.634	559.716	441.508	574.73	683.466	483.829	475.827	622.284	524.219	405.372	616.613	720.453
779.149	811.117	524.515	507.343	549.984	660.87	198.918		374.023	757.373	509.124	1016.54
338.634	473.057	684.189	645.5	466.404	584.487	420.084	561.526	789.097	643.423	476.71	644.12
688.018	807.345	550.936	736.491	1096.69	932.805	663.52	999.443	1130.26	1191.15	1249.24	1040.99
719.979	747.776	914.657	891.2	947.723	760.237	827.762	729.114	890.218	941.989	955.499	919.02
742.62	879.809	874.43	815.563	798.589	899.079	707.353	956.444	795.675	834.851	802.156	813.29
576.687	631.118	560.326	732.028	711.846	776.584	743.257	732.452	603.702	693.948	762.075	777.989
642.509	704.544	944.25	817.588	916.135	807.822	798.158	752.681	833.303	853.466	847.373	919.867
541.961	584.56	640.819	737.751	735.564	839.272	806.699	673.46	776.837	738.29	812.958	754.495
547.133	709.115	654.57	617.705	749.525	628.906	583.708	674.742	582.291	673.004	713.558	1205.23
631.958	703.197	729.454	637.869	704.276	654.386	758.823	797.06	747.39	692.239	771.057	671.356
862.089	907.866	927.496	560.657	588.805	559.379	911.115	876.573	1162.67	683.392	535.498	704.926
671.97	685.738	499.056	689.336	658.007	620.461	567.86	726.671	601.259	784.619	651.214	811.174
866.568	868.153	634.143	560.493	706.401	674.014	810.625	883.289	1051.42	645.594	780.701	684.501
711.984	636.898	798.774	525.186	465.602	444.257	808.893	808.623	683.636	587.347	496.145	501.52
1170.02	1025.55	955.247	811.106	560.036	644.32	1210.07	1262.08	1041.94	779.764	524.718	689.747
589.129	714.492	690.228	797.64	701.018	999.593	615.29	625.67	731.135	592.789	704.622	981.309
589.814	691.626	928.557	622.362	693.531	961.433	693.641	725.766	719.788	694.969	636.847	833.417
874.585	1379.15	1029.21	446.79	551.655	602.37	842.039	877.305	1521.04	560.46	607.513	742.375
774.57	907.161	910.802	666.341	778.854	720.046	774.588	827.751	751.295	700.047	710.481	731.19
776.197	638.989	659.821	803.271	738.437	899.587	536.57	678.646	726.465	874.131	853.465	826.245
510.994	927.471	661.865	607.506	501.853	458.624	710.954	631.196	701.881	601.918	633.343	573.761
943.345	684.235	830.443	746.422	771.867	990.294	944.559	918.925	894.309	742.247	670.16	791.581
750.093	718.934	884.59	584.26	761.881	829.83	763.434	769.506	1057.16	538.153	744.094	760.786
571.671	816.164	533.408	200.535	508.922			638.9	166.164	472.894	227.784	338.916
559.016	559.804	581.498	650.974	680.084	685.945	610.434	673.27	654.307	845.456	908.501	736.059
591.86	769.281	667.909	710.072	642.749	811.864	783.174	685.577	635.4	779.525	863.699	770.301
766.977	964.434	889.061	731.098	922.111	975.444	1129.04	1526.97	920.224	1073	1309.3	1172.29
1363.41	1469.79	1488.97	1300.49	1848.12	1811.45	1569.72	1511.04	1775.4	1539.93	2147.75	2166.49

## Sheet: Exp1_EyeGaze
Experiment 1: Eyegaze data (px)
Short delay				Long delay
100% reliability		50% reliability		100% reliability		50% reliability
Good valence	Bad valence	Good valence	Bad valence	Good valence	Bad valence	Good valence	Bad valence
936.933	928.542	932.396	927.907	986.39	877.321	964.466	935.812
1053.95	1059.53	1087.98	1010.77	1097.3	1013.87	1040.73	1047.45
1008.37	1080.31	971.343	996.062	898.142	902.316	948.154	928.852
1032.37	1006.17	1029.94	1012.4	1074.11	1016.35	1054.8	1020.85
1283.56	1254.83	1246.8	1245.79	1199.04	1248.73	1271.9	1237.18
965.314	945.529	939.44	949.594	939.486	924.856	938.847	930.745
1055.36	934.183	949.937	950.324	1030.7	976.953	997.698	1004.21
932.231	921.003	928.91	907.472	950.436	885.75	933.331	897.396
1021.86	1014.3	1013.66	1014.73	1172.47	1153.39	1117.14	1108.86
954.646	903.295	930.362	944.389	975.504	863.831	948.261	933.191
905.847	919.306	967.967	944.367	1010.42	974.474	978.616	989.9
979.285	1007.36	1003.06	1021.82	992.356	1006.95	1006.58	997.523
969.732	916.287	944.905	948.475	978.808	971.949	976.242	967.711
935.29	901.883	937.118	910.072	941.917	918.047	955.521	915.359
966.325	946.127	965.475	956.154	958.268	948.819	967.132	953.727
983.923	958.478	988.414	970.368	969.393	908.93	938.902	933.144
916.866	926.763	936.502	929.046	896.749	863.006	889.152	857.497
1024.3	993.228	1001.74	993.061	1082.46	924.438	967.363	947.075
1015.31	985.031	1002.73	1023.58	989.611	981.758	990.911	1008.36
1064.41	909.846	919.309	971.17	1071.23	890.581	900.769	829.307
1165.91	1074.37	1136.36	1139.09	1181.34	1189.02	1187.14	1174.65
970.266	962.48	975.608	961.781	951.964	932.824	943.204	924.288
968.398	971.203	966.775	964.327	992.244	979.04	991.331	982.264
963.914	958.566	949.883	945.516	987.356	889.129	972.017	945.179
980.483	964.434	1003.13	973.697	1046.19	1010.44	1062.4	1008.75
981.575	881.26	887.548	919.091	932.247	883.423	862.464	868.685
1082.05	961.147	969.493	972.327	993.823	921.084	1002.58	927.106
1021.22	942.583	998.336	992.565	1014.99	945.687	1009.03	976.763
942.267	939.977	966.418	929.069	899.149	890.109	931.163	915.815
1507.21	486.416	1095.63	788.526	1496.54	385.304	1273.85	741.799
1005.77	972.622	993.085	972.679	987.589	981.323	1011.98	975.993
892.064	891.591	952.271	902.815	924.808	964.116	936.66	979.271
1057.5	981.364	1042.72	984.043	1076.4	959.273	1048.79	970.828
1007.47	975.38	1024.92	977.033	1178.71	1003.41	1092.37	1082.22
1040.23	1009.64	1012.72	988.435	1068.95	1033.78	1016.08	1005.27
936.37	864.911	875.072	909.097	936.172	909.759	913.141	894.821
955.413	985.494	949.543	964.588	924.23	951.658	931.431	944.437
989.853	923.301	912.179	948.376	899.781	891.182	899.952	886.966
1147.78	687.974	870.762	893.21	1202.81	665.816	1012.14	828.485
914.223	880.134	852.779	851.978	924.404	937.094	931.652	938.038
982.24	915.522	943.844	921.106	991.912	971.374	960.834	936.975
972.832	924.481	954.903	947.968	974.162	931.022	971.061	939.431

## Sheet: Exp2_Evaluation Score
Experiment 2: Evaluation score
Generic evaluaiton bar						Generic flipped bar
Positive outcome			Negative outcome			Positive outcome			Negative outcome
Valid cue	Invalid cue	Neutral cue	Valid cue	Invalid cue	Neutral cue	Valid cue	Invalid cue	Neutral cue	Valid cue	Invalid cue	Neutral cue
4.87574	1.44042	2.22808	8.45312	8.74513	8.18468	5.26191	5.75747	5.09592	4.987	6.06711	4.42374
6.06832	5.92647	5.19612	4.44195	5.847	4.48617	6.37667	6.3223	6.35062	4.29712	5.74229	5.38488
7.99471	7.69308	7.78817	7.71901	8.0195	7.52251	4.28847	3.56587	4.02649	3.18026	4.77632	4.25162
3.51981	4.71092	4.06687	3.42402	5.18901	4.85948	4.91897	1.00949	2.82197	6.20176	3.95134	5.29419
6.00135	5.04923	4.84225	6.38206	6.91777	6.44337	4.09502	3.37511	3.11998	9.57988	9.56667	9.90686
5.19044	2.44114	4.94716	3.90945	6.80899	6.4368	5.21946	4.71258	5.34183	5.5889	5.70024	5.84117
4.37737	4.85893	4.97659	4.57201	4.65739	4.76559	5.73961	5.7937	5.56242	5.25706	4.93007	4.94734
5.49228	4.32021	5.84315	5.48834	4.92387	5.49613	6.33123	6.8213	6.69924	4.58622	6.0892	4.94905
4.1905	3.66229	3.31673	6.36461	6.64373	6.10942	3.49805	3.92248	2.85504	3.75889	3.72792	3.91035
5.40488	6.00987	5.18537	7.05984	7.76761	7.80862	4.91714	1.47208	3.17348	8.61927	6.36126	6.79373
6.19965	3.86828	5.25937	8.23386	8.52198	9.23046	4.60304	6.66424	4.60694	4.80417	3.75955	6.03627
7.90551	6.29302	8.28525	8.16013	7.62519	8.14675	6.83888	5.52529	6.32035	6.63344	7.09607	7.39605
6.98911	5.5877	6.26337	8.18928	5.69931	8.76367	7.14553	7.37113	6.78854	7.09288	8.44291	6.46572
6.15792	6.41865	5.8969	6.52446	6.6632	5.70239	7.42902	2.89444	6.86328	8.75781	6.66915	9.03819
4.9086	6.42152	5.4696	3.60367	5.97247	4.64366	5.95792	5.99419	7.2607	7.46802	7.99309	7.67347
5.13225	2.45362	1.11832	8.95443	9.27541	9.55468	4.25688	5.27349	4.4779	4.97996	5.95818	5.0746
6.41698	5.55789	6.19802	6.37351	6.59458	6.64158	7.28389	7.90376	6.76567	5.04714	5.0099	4.83052
7.38132	7.16368	6.97252	7.69437	6.87854	7.43944	7.15036	6.70072	6.13373	7.04393	6.05164	7.62446
5.51348	4.43146	5.33733	4.74983	3.3243	4.46886	9.042	9.50391	8.99614	9.22285	9.00092	8.97745
8.63529	8.30988	8.24315	8.35673	8.25618	8.58923	5.4337	5.8565	6.55274	8.90029	7.3599	9.30077
3.96635	3.39641	3.01193	2.49368	2.57938	2.56701	5.55344	4.89068	4.64079	6.60749	6.51118	6.54974
4.02999	4.04849	4.17786	6.26061	7.13675	6.27327	3.27425	2.99684	2.62133	3.89216	4.44004	4.23246
7.56568	8.24016	7.53922	0.83064	0.795087	1.57859	4.88644	7.95708	5.50787	9.84641	9.24019	9.42646
6.30077	6.76376	4.60572	7.44355	6.92555	7.10057	6.40041	5.7539	6.11814	7.11717	5.30733	6.536
5.39092	5.36379	6.48042	7.07522	6.62287	6.05743	6.20247	5.37765	5.27445	7.50972	7.33033	7.28531
6.02056	6.99608	4.493	5.27059	5.62901	4.60391	5.30927	5.04181	4.94932	5.13781	5.02853	5.65499
4.37134	3.40797	3.57762	6.58009	6.00977	6.3633	7.35705	6.92288	7.15236	7.90163	8.08499	6.24465
4.21232	3.73941	3.15114	3.28337	2.79536	2.68438	5.45824	3.85786	4.40296	8.44293	9.4304	9.29508
5.81541	5.23928	6.80003	5.79781	4.93535	5.30997	9.40106	9.86328	9.42579	9.58394	9.63824	9.96568
5.5533	6.03534	6.09902	8.38541	8.25211	8.37107	5.85909	3.60327	4.73118	5.97653	5.66054	5.80453
8.2333	3.23078	6.37612	8.58678	5.58932	8.04492	7.58628	5.45147	6.05087	9.10749	9.2441	8.95666
4.72167	4.70303	4.18021	4.01033	4.89659	3.90874	5.41688	4.80566	4.81262	3.18288	2.13327	2.36225
4.91284	7.20395	4.87031	7.69024	9.15624	8.40233	7.2741	7.93036	6.7344	4.39755	4.27555	4.7261

## Sheet: Exp2_Reaction time
Experiment 2: Reaction time (ms)
Generic evaluaiton bar						Generic flipped bar
Positive outcome			Negative outcome			Positive outcome			Negative outcome
Valid cue	Invalid cue	Neutral cue	Valid cue	Invalid cue	Neutral cue	Valid cue	Invalid cue	Neutral cue	Valid cue	Invalid cue	Neutral cue
677.063	800.55	785.932	589.151	518.169	642.186	1195.99	1191.37	1185.34	1321.87	1085.84	1089.4
528.633	674.349	603.984	613.569	633.191	641.908	568.12	578.447	527.451	603.775	638.024	595.748
431.446	509.025	426.671	486.569	505.438	492.309	624.999	668.179	627.12	578.842	451.127	542.045
582.092	598.819	612.055	690.051	580.122	555.635	687.195	836.577	759.568	602.558	760.799	619.11
568.259	562.594	587.853	603.089	548.759	588.744	732.797	1023.65	1095.61	568.823	492.916	528.645
635.705	774.813	649.11	684.063	582.58	612.394	534.079	649.096	547.278	536.6	487.776	531.748
837.341	914.224	801.306	818.634	839.911	787.636	386.815	378.517	409.143	402.654	475.622	496.828
755.392	1062.35	755.021	866.247	836.602	796.743	567.159	503.86	546.312	560.508	616.201	663.647
537.814	458.222	546.375	532.994	435.486	451.443	1171.04	1265.67	1266.27	936.112	900.808	903.142
570.983	564.675	565.829	535.85	533.785	504.008	992.184	1298.05	1375.45	783.113	1396.11	946.876
712.86	842.555	723.221	531.922	488.281	488.862	473.836	427.354	524.584	533.652	1010.67	458.172
355.789	458.345	354.593	334.747	361.982	369.99	550.424	631.379	550.304	519.998	487.374	474.115
852.593	1222.31	914.867	800.481	831.532	936.656	884.096	798.988	900.578	750.711	773.768	763.907
491.972	520.418	536.159	504.971	398.291	436.064	516.785	693.819	608.28	537.978	730.502	500.661
587.658	663.745	614.865	673.311	536.37	841.166	511.059	485.375	479.786	486.734	455.738	481.936
537.477	748.547	876.744	458.581	519.138	424.54	725.431	694.22	726.827	656.26	535.19	590.91
555.944	718.077	553.839	580.77	593.607	573.236	461.958	466.603	479.304	626.993	492.921	602.625
528.963	558.441	557.863	647.784	772.785	750.613	578.784	663.024	531.579	688.169	672.249	562.612
725.413	742.472	711.403	1017.09	996.334	873.821	558.833	584.083	607.117	569.812	569.155	361.467
702.727	683.985	822.742	708.63	707.07	650.538	765.074	794.275	725.344	635.63	651.421	695.261
1045.22	1128.11	1360.26	1186.57	1150.12	1205.79	629.522	634.457	669.755	524.244	516.712	497.636
617.314	614.952	753.188	670.322	572.215	658.584	696.108	691.702	730.014	567.259	786.302	609.794
454.415	479.121	515.601	708.758	735.694	767.836	814.118	720.6	764.68	726.894	688.191	688.184
573.191	466.493	442.214	453.661	446.576	450.772	813.842	918.062	925.003	890.76	979.691	950.179
772.479	642.512	748.995	786.826	731.492	863.719	573.454	885.396	630.543	611.154	575.6	663.001
819.369	768.08	1075.58	823.929	858.426	758.125	558.466	619.798	453.105	568.799	603.031	635.487
681.765	882.421	706.989	707.337	654.685	732.539	662.886	724.335	733.083	623.843	644.015	761.841
584.842	639.155	603.483	552.569	534.074	603.923	694.047	1028.7	882.644	670.447	636.618	535.029
783.169	854.013	744.06	769.814	734.27	840.317	463.709	491.286	377.628	460.214	608.448	432.375
510.465	455.382	511.743	530.808	474.246	589.434	920.164	1366.81	1015.47	766.538	1009.75	873.381
616.959	1007.43	649.83	608.955	758.307	653.882	1032.83	1249.9	1196.87	660.462	624.551	704.141
572.154	546.774	902.01	639.082	537.058	573.462	507.017	426.054	454.352	605.284	572.319	484.271
508.23	383.88	443.265	445.135	407.356	424.653	682.618	655.02	660.639	684.836	786.897	728.273

## Sheet: Exp2_EyeGaze
Experiment 2: Eyegaze data (px)
Generic evaluaiton bar			Generic flipped bar
75% Good cue	75% Bad cue	Neutral cue	75% Good cue	75% Bad cue	Neutral cue
1069.45	1031.61	1030.63	1087.33	1071.63	1066.65
957.368	976.823	954.697	997.44	998.717	1009.36
1032.33	999.048	1014.03	927.99	1009.38	996.398
988.597	967.172	977.563	981.007	1001.27	1000.91
946.624	924.351	920.298	989.819	1018.22	1011.23
948.593	915.007	930.151	905.982	919.134	900.864
892.98	914.359	953.458	1129.96	1140.12	1127.91
1071.23	1020.14	1032.86	975.228	1011.71	1015.38
966.663	945.517	949.53	1089.11	1125.88	1076.66
1063.37	1017.05	1038.84	865.823	897.529	891.814
981.343	963.667	981.107	1017.12	1011.25	993.806
987.725	971.877	975.363	960.307	944.412	950.568
998.932	946.751	991.85	890.548	984.655	976.523
1075.97	1015.76	1056.98	1004.03	1013.76	1016.72
1004.33	976.324	984.53	987.295	1024.06	1017.74
915.377	905.634	918.763	976.254	1018.25	1011.4
1006.27	935.524	976.134	959.78	957.017	942.608
988.454	954.687	980.392	969.023	968.34	981.126
986.471	949.93	975.876	986.325	1007.73	1045.69
970.186	959.557	958.428	980.496	983.211	994.154
1285.93	1201.24	1230.95	932.958	975.113	952.049
1016.14	975.543	977.812	964.965	1009.31	972.725
943.016	944.664	935.084	1000.74	1010.62	1000.56
955.316	939.696	947.218	979.392	989.805	993.126
973.464	920.404	962.802	966.419	977.055	967.514
957.683	943.804	947.323	1045.37	1044.02	1031.07
923.494	914.16	922.371	1069.24	1083.4	1069.05
965.81	946.543	947.641	952.539	965.543	964.332
984.593	939.402	945.103	1017.42	1004.3	1033.3
1092.2	1054.38	1052.75	942.189	973.685	971.009
1009	990.743	990.059	936.813	967.982	954.968
1017.94	1004.57	1055.39	1045.76	1049.82	1026.07
1011.24	909.241	988.822	925.92	936.247	926.344
